# Supplementary material for: ScanFold 2.0: a rapid approach for identifying potential structured RNA targets in genomes and transcriptomes
Source: PeerJ. 2022 Nov 8;10:e14361. doi: 10.7717/peerj.14361 (PMC9651051; doi:10.7717/peerj.14361)
Supplement: Supplemental Information 2 — All training code for SF2 that was ran in Google Colab. This Python notebook can used to view and run all training code. [file peerj-10-14361-s002.ipynb]

# %% [markdown]
# Code to generate TensorFlow models for predicting mean MFE and stdev based on nucleotide content.


# %% [markdown]
## Use the right version of TensorFlow

The following hidden code cell ensures that the Colab will run on TensorFlow 2.X, which is the most recent version of TensorFlow:

# %% [code]
#@title Run this Colab on TensorFlow 2.x
%tensorflow_version 2.x


# %% [markdown]
## Import relevant modules

The following cell imports the packages that the program requires:

# %% [code]
import io
import sys
import pandas as pd
import numpy as np
import tensorflow as tf
import tensorflow_probability as tfp
from tensorflow.python.keras.metrics import Metric
from matplotlib import pyplot as plt
from tensorflow import keras
from tensorflow.keras import layers
from tensorflow.keras.layers.experimental import preprocessing

%matplotlib inline
pd.options.display.float_format = "{:.1f}".format


# %% [code]
print(tf.__version__)

# %% [markdown]
## Define functions that build and train a model

The following code defines two functions:

  * `build_model(my_learning_rate)`, which builds an empty model.
  * `train_model(model, feature, label, epochs)`, which trains the model from the examples (feature and label) you pass. 


# %% [code]
def normalizer(shape): 
  preprocessing.Normalization(input_shape=shape)


# %% [code]
#@title Define custom functions
def build_model(my_learning_rate, units, shape):
  """Create and compile a simple linear regression model."""
  # Most simple tf.keras models are sequential. 
  # A sequential model contains one or more layers.
  model = tf.keras.models.Sequential()
  
  # Add normalization layer
  model.add(preprocessing.Normalization(input_shape=shape))

  # Add hidden non-linear layers
  model.add(tf.keras.layers.Dense(units=64, input_shape=shape, activation="relu"))
  model.add(tf.keras.layers.Dense(units=64, input_shape=shape, activation="sigmoid"))  
  
  # Describe the topography of the model.
  # The topography of a simple linear regression model
  # is a single node in a single layer. 
  model.add(tf.keras.layers.Dense(units=units, 
                                  input_shape=shape))
 
  # Compile the model topography into code that 
  # TensorFlow can efficiently execute. Configure 
  # training to minimize the model's mean squared error. 
  model.compile(optimizer=tf.keras.optimizers.RMSprop(learning_rate=my_learning_rate),
                loss="mean_squared_error",
                metrics=[tf.keras.metrics.RootMeanSquaredError()])

  return model           


def train_model(model, feature, label, epochs, batch_size):
  """Train the model by feeding it data."""

  # Feed the feature values and the label values to the 
  # model. The model will train for the specified number 
  # of epochs, gradually learning how the feature values
  # relate to the label values. 
  history = model.fit(x=feature,
                      y=label,
                      batch_size=batch_size,
                      epochs=epochs)

  # Gather the trained model's weight and bias.
  trained_weight = model.get_weights()[0]
  trained_bias = model.get_weights()[1]

  # The list of epochs is stored separately from the 
  # rest of history.
  epochs = history.epoch
  
  # Gather the history (a snapshot) of each epoch.
  hist = pd.DataFrame(history.history)

  # Specifically gather the model's root mean 
  #squared error at each epoch. 
  rmse = hist["root_mean_squared_error"]

  return trained_weight, trained_bias, epochs, rmse


def get_gc_content(frag):
    ###Ensure frag is string
    frag = str(frag)
    if 'C' and 'G' in frag:
      A_count = frag.count("A")+frag.count("a")
      G_count = frag.count("G")+frag.count("g")
      C_count = frag.count("C")+frag.count("c")
      T_count = frag.count("T")+frag.count("t")+frag.count("U")+frag.count("u")
      gc_content = round(float(G_count+C_count)/float(A_count+T_count+G_count+C_count),5)
    else:
      gc_content = 0
      
    return gc_content

def get_cg_ratio(frag):
    frag = str(frag)
    if 'C' and 'G' in frag:
      A_count = frag.count("A")+frag.count("a")
      G_count = frag.count("G")+frag.count("g")
      C_count = frag.count("C")+frag.count("c")
      T_count = frag.count("T")+frag.count("t")+frag.count("U")+frag.count("u")
      cg_ratio = C_count/(C_count+G_count)
    else:
      cg_ratio = 0

    return cg_ratio

def get_au_ratio(frag):
    frag = str(frag)
    if 'A' and 'U' in frag:
      A_count = frag.count("A")+frag.count("a")
      G_count = frag.count("G")+frag.count("g")
      C_count = frag.count("C")+frag.count("c")
      T_count = frag.count("T")+frag.count("t")+frag.count("U")+frag.count("u")
      au_ratio = A_count/(A_count+T_count)
    else:
      au_ratio = 0

    return au_ratio


def get_di_freqs(frag):
    ### code taken from https://pythonforbiologists.com/dictionaries
    frag = str(frag)
    frag_list = [frag[i:i+2] for i in range(0, len(frag))]
    dinucleotides = ['AA','AU','AG','AC',
                     'UA','UU','UG','UC',
                     'GA','GU','GG','GC',
                     'CA','CU','CG','CC']
    all_counts = []
    for dinucleotide in dinucleotides:
        count = frag_list.count(dinucleotide)
        #print("count is " + str(count) + " for " + dinucleotide)
        all_counts.append(count/(len(frag)-1))

    return(all_counts)

def get_dinucleotide_counts(frag):
    ### code taken from https://pythonforbiologists.com/dictionaries
    frag = str(frag)
    frag_list = [frag[i:i+2] for i in range(0, len(frag))]
    print(frag_list)
    dinucleotides = ['AA','AU','AG','AC',
                     'UA','UU','UG','UC',
                     'GA','GU','GG','GC',
                     'CA','CU','CG','CC']
    all_counts = []
    for dinucleotide in dinucleotides:
        count = frag_list.count(dinucleotide)
        #print("count is " + str(count) + " for " + dinucleotide)
        all_counts.append(count)

    return(all_counts)


# %% [markdown]
## Define plotting functions

We're using a popular Python library called [Matplotlib](https://developers.google.com/machine-learning/glossary/#matplotlib) to create the following two plots:

*  a plot of the feature values vs. the label values, and a line showing the output of the trained model.
*  a [loss curve](https://developers.google.com/machine-learning/glossary/#loss_curve).

# %% [code]
#@title Define the plotting functions
def plot_the_model(trained_weight, trained_bias, feature, label):
  """Plot the trained model against the training feature and label."""

  # Label the axes.
  plt.xlabel("feature")
  plt.ylabel("label")

  # Plot the feature values vs. label values.
  plt.scatter(feature, label)

  # Create a red line representing the model. The red line starts
  # at coordinates (x0, y0) and ends at coordinates (x1, y1).
  x0 = 0
  y0 = trained_bias
  x1 = my_feature[-1]
  y1 = trained_bias + (trained_weight * x1)
  plt.plot([x0, x1], [y0, y1], c='r')

  # Render the scatter plot and the red line.
  plt.show()

def plot_the_loss_curve(epochs, rmse):
  """Plot the loss curve, which shows loss vs. epoch."""

  plt.figure()
  plt.xlabel("Epoch")
  plt.ylabel("Root Mean Squared Error")

  plt.plot(epochs, rmse, label="Loss")
  plt.legend()
  plt.ylim([rmse.min()*0.97, rmse.max()])
  plt.show()

print("Defined the plot_the_model and plot_the_loss_curve functions.")

# %% [markdown]
## Load the dataset


# %% [markdown]
Import the full training data set (as a pandas dataframe). Direct links to the datasets used are provided, but your own data can be uploaded via google drive, github, or local filesystem. 

# %% [code]
# If needed, this cell allows upload of local files for training/testing
# Uncomment (remove the hashtags) from the following two lines then run cell
# from google.colab import files
# uploaded = files.upload()

# %% [code]
# Load training set from RNAStructuromeDB
training_df = pd.read_csv('https://structurome.bb.iastate.edu/files/download/trainingset.txt.gz')


# %% [code]
# Load test set from RNAStructuromeDB
test_df = pd.read_csv('https://structurome.bb.iastate.edu/files/download/testset.rnacentral.20-200.all_.svm_data.csv__0.gz')


# %% [markdown]
Check the data structure using "dataframe.describe"

# %% [code]
test_df.describe()

# %% [markdown]
Rename columns (to ensure compatibility with later functions)

# %% [code]
test_df.columns =["Length", "GCpercent","CGratio", "AUratio", "MFE", "AA","AU","AG","AC","UA","UU","UG","UC","GA","GU","GG","GC","CA","CU","CG", "CC", "MonoMFE", "mono_z", "DiMFE", "di_z"]

# %% [markdown]
Ensure values are numeric

# %% [code]
test_df.apply(pd.to_numeric)

# %% [markdown]
Check structure again. Ensure all counts are the same!

# %% [code]
test_df.describe()

# %% [markdown]
### Training data
Set the column names for training data (if not already set)

# %% [code]
training_df.columns = ["Length", "GCpercent","CGratio", "AUratio", "MFE", "MonoMFE", "MonoStd", "DiMFE", "DiStd", "AA","AU","AG","AC","UA","UU","UG","UC","GA","GU","GG","GC","CA","CU","CG", "CC"]

# %% [code]
training_df.describe()

# %% [markdown]
Round values if needed (to save on memory)

# %% [code]
training_df = training_df.round(2)

# %% [markdown]
Now we can remove the MFE column while simultaneoulsy setting it as our feature (using the ".pop" function). Our LABEL is what we are trying to predict.

# %% [code]
# Train for Mononucleotide shuffling:
my_label = training_df.pop('MonoMFE')

# OR #

# Train for Dinucleotide shuffling: 
#my_label = training_df.pop('DiStd')

# %% [markdown]
Our feature is what we use to PREDICT our label. Here we drop the values we don't want to use. 

# %% [code]
### Full features for MFE (Comment out and select lines as needed:)
# Mononucleotide features:
# Mono MFE:
my_feature = training_df.drop(columns=["DiMFE", "DiStd", 'MonoStd', 'MFE'])
# Mono Std:
#my_feature = training_df.drop(columns=["DiMFE", "DiStd", 'MonoMFE', 'MFE'])

# Dinucleotide features:
# Di MFE
# my_feature = training_df.drop(columns=["MonoMFE", "DiStd", 'MonoStd', 'MFE'])
# Di Std:
#my_feature = training_df.drop(columns=["DiMFE", "MonoMFE", 'MonoStd', 'MFE'])

# %% [markdown]
Using the descibe function, we can now see how many features will be used to predict our label.

# %% [code]
my_feature.describe()

# %% [markdown]
Just another describe to ensure our label is the one we want before model building. Check that counts are the same between label and features. Ensure values look reasonable.

# %% [code]
my_label.describe()

# %% [markdown]
Make sure all fields are set to be numeric

# %% [code]
my_feature.apply(pd.to_numeric)


# %% [code]
my_label.apply(pd.to_numeric)

# %% [markdown]
## Training the model


# %% [markdown]
Here you can modify the parameters (learning rate, epochs, and batch size). You must also ensure that your "shape" is correct. The format for defining the shape is (X,) where x is number of columns in feature dataframe followed by just a comma.

# %% [code]
learning_rate=0.001
epochs=150
my_batch_size=1200
units = 1
shape = (20,)

my_model = build_model(learning_rate, units, shape)
trained_weight, trained_bias, epochs, rmse = train_model(my_model, my_feature, 
                                                         my_label, epochs,
                                                         my_batch_size)

# %% [markdown]
Now we can save the model. 

# %% [code]
folder_name = "set/path/of/model/folder"
tf.keras.models.save_model(my_model, folder_name)

# %% [markdown]
## The following code can be used to troubleshoot the model building steps IF the training function is failing

# %% [code]
my_model.add(tf.keras.layers.Dense(units=20, input_shape=(1, )))

# %% [code]
history = my_model.fit(my_feature, my_label, my_batch_size, epochs)

# %% [code]
epochs = history.epoch
hist = pd.DataFrame(history.history)
rmse = hist["root_mean_squared_error"]

# %% [code]
trained_weight = my_model.get_weights()[0]
trained_bias = my_model.get_weights()[1]


# %% [code]
print(trained_weight)

# %% [markdown]
## If you can get the weights and bias, you can now plot the results!

# %% [markdown]
The loss curve should approach zero (but will likely never reach it). Poor MFE models tend to plateau down to > 5. Try to adjust model and parameters until values reach closer to 2. For standard deviation models the loss and RMSE should be much lower (0.7)

# %% [code]
plot_the_loss_curve(epochs, rmse)

# %% [markdown]
["Length", "GCpercent","CGratio", "AUratio", "MFE", "AA","AU","AG","AC","UA","UU","UG","UC","GA","GU","GG","GC","CA","CU","CG", "CC"]

# %% [markdown]
Plot Results for Mean MFE prediction. 
#### *These cells will need to be changed depending on the model you are building.*
Are you building a dinucleotide or mononucleotide model? Change names accordingly

# %% [code]
meanMFE_result = my_model.predict(training_df[["Length", "GCpercent","CGratio", "AUratio", 'AA', 'AU', 'AG',
      'AC', 'UA', 'UU', 'UG', 'UC', 'GA', 'GU', 'GG', 'GC', 'CA', 'CU', 'CG', 'CC']])

# %% [code]
#meanMFE_result = my_model.predict(training_df[["Length", "GCpercent","CGratio", "AUratio", 'MFE']])
#meanMFE_result = my_model.predict(training_df[["Length", "GCpercent", "MFE"]])
predicted_mfes = pd.DataFrame(meanMFE_result)
predicted_mfes.describe()

predicted_mfes.columns = ["predictedMonoMFEs"]
predicted_mfes = predicted_mfes.rename(columns={0:"PredictedMonoMFE"})
predicted_mfes["MonoMFE"] = my_label
#predicted_mfes["DiMFE"] = my_label
#predicted_mfes["predictedMonoMFEs"] = predicted_mfes
# predicted_mfes["DiMFE"] = predicted_mfes
predicted_mfes["MFE"] = training_df['MFE'].to_list()
# predicted_mfes["RealDiMFE"] = loaded_df['DiMFE'].to_list()
predicted_mfes.plot.scatter(x="MFE", y="predictedMonoMFEs")


# %% [markdown]
-OR- Plot results for standard deviation prediction

# %% [code]

DiStd_result = my_model.predict(training_df[["Length", "GCpercent","CGratio", "AUratio", 'AA', 'AU', 'AG',
      'AC', 'UA', 'UU', 'UG', 'UC', 'GA', 'GU', 'GG', 'GC', 'CA', 'CU', 'CG', 'CC']])
predicted_std = pd.DataFrame(DiStd_result)


# %% [code]
predicted_std.columns = ["predictedDiStd"]
predicted_std["DiStd"] = loaded_df['DiStd'].to_list()
# predicted_std["RealDiMFE"] = loaded_df['DiMFE'].to_list()


# %% [code]
predicted_std.describe()

# %% [code]
predicted_std.plot.scatter(x="DiStd", y="predictedDiStd")


# %% [code]
predicted_mfes.plot.scatter(x="predictedMonoMFEs", y='MFE')

# %% [code]
my_model.summary()

# %% [markdown]
# Testing model on RNAcentral data

# %% [code]
test_df.describe()

# %% [code]
test_over_60 = test_df[test_df['Length'] >= 60]

# %% [code]
test_over_60.apply(pd.to_numeric)


# %% [code]
test_over_60.describe()

# %% [code]
my_feature.columns

# %% [markdown]
The following cell shows an example of how you can predict MFEs for a large dataset. Here we are analyzing all sequences between 60-200 nt from the RNACentral database.

# %% [code]
### Predicting with all 21 features:
rna_central_MonoMFE_result = my_model.predict(test_over_60[["Length", "GCpercent","CGratio", "AUratio", 'AA', 'AU', 'AG',
      'AC', 'UA', 'UU', 'UG', 'UC', 'GA', 'GU', 'GG', 'GC', 'CA', 'CU', 'CG',
       'CC']])


# %% [code]
rna_central_predicted_mfes = []
#rna_central_predicted_stds = pd.DataFrame(rna_central_MonoStd_result)
rna_central_predicted_mfes = pd.DataFrame(rna_central_MonoMFE_result)

# %% [code]
#rna_central_predicted_stds = pd.DataFrame(rna_central_MonoStd_result)
#rna_central_predicted_mfes.columns = ["predictedMonoStds"]
rna_central_predicted_mfes["predictedMonoStds"] = rna_central_MonoStd_result
rna_central_predicted_mfes["predictedMonoMFEs"] = rna_central_MonoMFE_result

# %% [code]
len(test_over_60['MFE'])

# %% [code]
rna_central_predicted_mfes["MFE"] = test_over_60['MFE'].to_list()
rna_central_predicted_mfes["Length"] = test_over_60['Length'].to_list()
rna_central_predicted_mfes["MonoMFE"] = test_over_60['MonoMFE'].to_list()
rna_central_predicted_mfes["DiMFE"] = test_over_60['DiMFE'].to_list()

#predicted_mfes["DiMFE"] = di_mfe


# %% [code]
rna_central_predicted_mfes.describe()

# %% [code]
my_label.describe()

# %% [code]
rna_central_predicted_mfes.plot.scatter(x="predictedMonoMFEs", y='MonoMFE')

# %% [code]
rna_central_predicted_mfes.plot.scatter(x="predictedMonoMFEs", y='MonoMFE')

# %% [code]
rna_central_predicted_mfes.plot.scatter(x="predictedMonoMFEs", y='MFE')

# %% [code]
rna_central_predicted_mfes.plot.scatter(x="predictedMonoMFEs", y='MFE')

# %% [code]
rna_central_predicted_mfes.plot.scatter(x="MonoMFE", y='MFE')

# %% [code]
rna_central_predicted_mfes.plot.scatter(x="DiMFE", y='MFE')

# %% [code]
rna_central_predicted_mfes.plot.scatter(x="MonoMFE", y='DiMFE')

# %% [markdown]
Calculating z-scores

# %% [code]
### Create MFE list
mfe_list = test_over_60['MFE'].tolist()

# %% [code]
zscore_list = []
for i in range(0, len(mfe_list)):
    mfe = (mfe_list[i])
    print(mfe)
    mean_mfe = rna_central_meanMFE_result[i][0]
    print(mean_mfe)
    std = rna_central_MonoStd_result[i][0]
    print(std)
    if mean_mfe > 0:
      #print(mean_mfe)
      mean_mfe = 0
    zscore = round(float((mfe-mean_mfe)/std), 2)
    zscore_list.append(zscore)

# %% [code]
len(zscore_list)

# %% [code]
rna_central_predicted_mfes['predicted_Z-scores'] = zscore_list

# %% [code]
rna_central_predicted_mfes['Mono_Z-scores'] = test_over_60['mono_z'].to_list()


# %% [code]
rna_central_predicted_mfes['Di_Z-scores'] = test_over_60['di_z'].to_list()


# %% [code]
#rna_central_predicted_mfes.plot.scatter(x="predicted_Z-scores", y='Mono_Z-scores', xlim=[-10, 10], ylim=[-10,10])
rna_central_predicted_mfes.plot.scatter(x="predicted_Z-scores", y='Mono_Z-scores')

# %% [code]
rna_central_predicted_mfes.plot.scatter(x="predicted_Z-scores", y='Di_Z-scores', xlim=[-20, 10])

# %% [markdown]
Violin Plot

# %% [code]
fig, axes = plt.subplots()

axes.violinplot(dataset = test_df[test_df['MonoMFE'].values])

axes.set_title('Predicted Mono MFEs')
axes.set_xlabel('Predicted Mono MFE')

plt.show()

# %% [markdown]
### Questions or suggestions?
E-mail:

Ryan J. Andrews ryan.j.rna@gmail.com
Walter N. Moss wmoss@iastate.edu
Warren B. Rouse wbrouse@iastate.edu


# %% [markdown]
# Making Predictions with model
Once you have both a standard deviation and mean MFE model built and loaded, you can calculate z

# %% [markdown]
Now we are going to clone the ScanFold 2.0 github repo so we can easily access the models stored there.

# %% [code]
! git clone https://github.com/moss-lab/ScanFold2.0

# %% [code]
mean_mfe_model = tf.keras.models.load_model('/content/ScanFold2.0/MeanMFE')
std_dev_model = tf.keras.models.load_model('/content/ScanFold2.0/StdDev')
di_mean_mfe_model = tf.keras.models.load_model('/content/ScanFold2.0/DiMFE')
di_std_dev_model = tf.keras.models.load_model('/content/ScanFold2.0/DiStd')

# %% [markdown]
### Installing ViennaRNA
First we will install RNAfold (from ViennaRNA)

# %% [code]
%%bash
MINICONDA_INSTALLER_SCRIPT=Miniconda3-4.5.4-Linux-x86_64.sh
MINICONDA_PREFIX=/usr/local
wget https://repo.continuum.io/miniconda/$MINICONDA_INSTALLER_SCRIPT
chmod +x $MINICONDA_INSTALLER_SCRIPT
./$MINICONDA_INSTALLER_SCRIPT -b -f -p $MINICONDA_PREFIX

# %% [code]
!conda install -c bioconda -y viennarna

# %% [code]
#import RNA

# %% [markdown]
#### Now we can build functions for making calculations

# %% [code]
import subprocess
def rna_fold_rnafold(frag, temperature):
    args = ["RNAfold", "-p", "-T", str(temperature)]
    fc = subprocess.run(args, input=str(frag), check=True, text=True, stdout=subprocess.PIPE, stderr=subprocess.PIPE)
    out = str(fc.stdout)
    test = out.splitlines()
    structure = test[1].split()[0]
    centroid = test[3].split()[0]
    MFE = test[1].split(" ", 1)[1]
    try:
        MFE = float(re.sub('[()]', '', MFE))
    except:
        print("Error parsing MFE values", test)
    ED = float(test[4].split()[-1])

    return (structure, centroid, MFE, ED)

# %% [code]
def make_input_fn(data_df, label_df, num_epochs=10, shuffle=True, batch_size=32):
  def input_function():  # inner function, this will be returned
    ds = tf.data.Dataset.from_tensor_slices((dict(data_df), label_df))  # create tf.data.Dataset object with data and its label
    if shuffle:
      ds = ds.shuffle(1000)  # randomize order of data
    ds = ds.batch(batch_size).repeat(num_epochs)  # split dataset into batches of 32 and repeat process for number of epochs
    return ds  # return a batch of the dataset
  return input_function  # return a function object for use


# %% [markdown]
### Making a single prediction using model. You can input any sequence you want after "frag"

# %% [code]
#vegfa frag: 
frag = "GACTCTGCGCAGAGCACTTTGGGTCCGGAGGGCGAGACTCCGGCGGAAGCATTCCCGGGCGGGTGACCCAGCACGGTCCCTCTTGGAATTGGATTCGCCATTTTATTTTTCTTGCTGCTAAATCACCGAGCCCGGAAGATTAGAGAGTTTTATTTCTGGGATTCCTGTAGACACACCCACCCACATACATACATTTATATATATATATATTATATATATATAAAAATAAATATCTCTATTTTATATATATAAAATATATATATTCTTTTTTTAAATTAACAGTGCTAATGTTATTGGTGTCTTCACTGGATGTATTTGACTGCTGTGGACTTGAGTTGGGAGGGGAATGTTC"
#rag = input('Input sequence for testing:')
frag = frag.replace("T", "U")


# Calculate frag features
GCpercent = get_gc_content(frag)
CGratio = get_cg_ratio(frag)
AUratio = get_au_ratio(frag)
di_freqs = get_di_freqs(frag)

# use function (rna_fold_rnafold) to get MFE (can use python binding method if available)
structure, centroid, MFE, ED = rna_fold_rnafold(frag, 37)
MFE = MFE.replace(")", "")
MFE = float(MFE.replace("(", ""))
MFE = float(MFE)

# put features in a list
full_features = [float(len(frag)), float(GCpercent), float(CGratio), float(AUratio)]

# Append the dinucleotide frequencies
for freq in di_freqs:
  full_features.append(freq)

# convert feature list to pandas dataframe AND TRANSPOSE to give correct shape (1,20)
full_predict = pd.DataFrame(full_features).transpose()
full_predict.columns = ["Length", "GCpercent","CGratio", "AUratio", "AA","AU","AG","AC","UA","UU","UG","UC","GA","GU","GG","GC","CA","CU","CG", "CC"]

# Predict mean MFE and standard deviation based on features
meanMFE_result = mean_mfe_model.predict(full_predict)
stddev_result = std_dev_model.predict(full_predict)

# Extract values and calculate z-score
meanMFE = meanMFE_result[0][0]
stddev = stddev_result[0][0]
zscore = round((MFE-meanMFE)/(stddev), 2)
print(f'\n\n\nSequence analyzed:\n{frag}\n\nSequence Length: {str(len(frag))} nt\nMeanMFE prediction: {round(float(meanMFE), 2)}\nPredicted MFE Standard Deviation: {round(float(stddev), 2)}\nRNAfold MFE: {round(float(MFE), 2)}\n\nCalculated z-score: {round(zscore, 2)}')

# %% [markdown]
##Questions or suggestions?

Email:
Ryan J. Andrews ryan.j.rna@gmail.com
Warren B. Rouse wbrouse@iastate.edu
Walter N. Moss wmoss@iastate.edu
